# Supplementary material for: Causal effects between atrial fibrillation and heart failure: evidence from a bidirectional Mendelian randomization study
Source: BMC Med Genomics. 2023 Aug 14;16:187. doi: 10.1186/s12920-023-01606-8 (PMC10424396; doi:10.1186/s12920-023-01606-8)
Supplement: Supplementary file 2 — Supplementary Material 2 [file 12920_2023_1606_MOESM2_ESM.xlsx]

## Sheet: S1
Supplementary Table S1. Data sources of the diseases/traits/confounders included in genetic correlation in MR analysis.
	Disease or trait	Exposure / outcome / confounder in MR analyses	Description of data source	Ancestry	Sample size
1	Heart Failure	Exposure / Outcome	A multi-ancestry GWAS meta-analysis of all-cause HF assembled from large consortia and medical biobanks, including HERMES, Penn Medicine Biobank, eMERGE, Mount Sinai BioMe, Geisinger DiscovEHR, FinnGen, and the Global Biobank Meta-analysis Initiative. [1]	Predominantly European (82%)	Cases: 115,150
					Controls: 1,550,331
2	Atrial fibrillation	Exposure / Outcome	A meta-analysis of GWAS of atrial fibrillation from 6 studies:[5] The Nord-Trøndelag Health Study (HUNT), deCODE, the Michigan Genomics Initiative (MGI), DiscovEHR, UK Biobank, and the AFGen Consortium. Cases and controls are mainly defined by ICD codes. [2]	European	Cases: 60,620
					Controls: 970,216
3	Coronary artery disease	Potential confounder	A genome-wide association study (GWAS) of coronary artery disease (CAD) in which existing studies are integrated with data from cohorts of white, Black and Hispanic individuals from the Million Veteran Program, UK biobank, CardiogramplusC4D and Biobank Japan. [3]	Predominantly European(71%)	Cases: 243,392
					Controls: 849,686
4	Blood pressure	Potential confounder	A GWAS conducted in the Genetic Epidemiology Research on Adult Health and Ageing (GERA) cohort that is composed of non-Hispanic whites, Latinos, East Asians, African Americans and South Asians. Longitudinal electronic health records of the participants were available to provide systolic blood pressure, diastolic blood pressure and pulse pressure.[4]	Predominantly European (81%)	99785
5	Body mass index	Potential confounder	A genome-wide association study and Metabochip meta-analysis of body mass index (BMI) from 125 studies, 82 with GWAS results and 43 with results from Metabochip. [5]	Predominantly European (95%)	339224
6	Type 2 Diabetes	Potential confounder	A meta-analysis combining data from 32 GWAS. Cases that are subjects with Type 2 diabetes. [6]	European	Cases: 74,124
					Control: 824,006
References
1	Levin MG, Tsao NL, Singhal P et al. Genome-wide association and multi-trait analyses characterize the common genetic architecture of heart failure. Nat Commun. 2022;13(1):6914.
2	Nielsen JB, Thorolfsdottir RB, Fritsche LG, et al. Biobank-driven genomic discovery yields new insight into atrial fibrillation biology. Nat Genet 2018; 50(9): 1234-9.
3	Tcheandjieu C, Zhu X, Hilliard AT, et al. Large-scale genome-wide association study of coronary artery disease in genetically diverse populations. Nat Med. 2022;28(8):1679-1692.
4	Hoffmann TJ, Ehret GB, Nandakumar P, et al. Genome-wide association analyses using electronic health records identify new loci influencing blood pressure variation. Nat Genet 2017; 49(1): 54-64.
5	Locke AE, Kahali B, Berndt SI, et al. Genetic studies of body mass index yield new insights for obesity biology. Nature. 2015;518(7538):197-206.
6	Mahajan A, Taliun D, Thurner M, et al. Fine-mapping type 2 diabetes loci to single-variant resolution using high-density imputation and islet-specific epigenome maps. Nat Genet. 2018;50(11):1505-1513.

## Sheet: S2
Supplementary Table S2. Characteristics of 92 index SNPs represented genetically predicted atrial fibrillation.
No.	SNP	effect allele	other allele	SNP information										exposure				outcome				Steiger filtering				F-Statistic
				hg19_coordinates	hg38_coordinates	chr	pos_hg19	pos_hg38	consequence	protein_position	amino_acids	ensembl	hgnc	beta	se	pval	eaf	beta	se	pval	eaf	rsq_exposure	rsq_outcome	steiger_direction	steiger_pval	R square	F-Statistic
1	rs10458660	G	A	chr10:77936576	chr10:76176818	10	77936576	76176818	intron	-	-	ENSG00000148655	C10orf11	0.0582689	0.00944227	6.78e-10	0.173	0.0101	0.0063	0.1096	0.2493	3.69e-05	1.54e-06	TRUE	0.000113974	0.000971528	1002.46
2	rs10741807	T	C	chr11:20011445	chr11:19989899	11	20011445	19989899	intron	-	-	ENSG00000166833	NAV2	0.076961	0.00828721	1.59e-20	0.245	-0.0045	0.0058	0.4403	0.2974	8.37e-05	3.61e-07	TRUE	9.17e-12	0.00219121	2263.74
3	rs10749053	T	C	chr10:112576695	chr10:110816937	10	112576695	110816937	intron	-	-	ENSG00000203867	RBM20	0.0582689	0.0101822	1.05e-08	0.158	-0.0008	0.0076	0.9193	0.1523	3.18e-05	6.65e-09	TRUE	9.32e-06	0.000903385	932.082
4	rs10753933	T	G	chr1:203026214	chr1:203057086	1	203026214	203057086	-	-	-	-	-	0.0582689	0.00640976	9.84e-20	0.448	0.0134	0.0051	0.008567	0.4693	8.02e-05	4.15e-06	TRUE	3.39e-08	0.00167927	1733.96
5	rs10773657	C	A	chr12:123327900	chr12:122843353	12	123327900	122843353	intron	-	-	ENSG00000130787	HIP1R	0.0582689	0.0104599	2.54e-08	0.138	0.0259	0.007	0.0002185	0.1728	3.01e-05	8.22e-06	TRUE	0.0365807	0.000807774	833.355
6	rs10804493	A	G	chr3:111554426	chr3:111835579	3	111554426	111835579	intron	-	-	ENSG00000144824	PHLDB2	0.0582689	0.00731401	1.63e-15	0.651	0.0001	0.0052	0.984	0.6128	6.16e-05	2.22e-10	TRUE	4.12e-10	0.0015428	1592.83
7	rs10821415	A	C	chr9:97713459	chr9:94951177	9	97713459	94951177	-	-	-	ENSG00000148120	C9orf3	0.0861777	0.00706087	2.92e-34	0.413	0.0244	0.0052	2.2e-06	0.3814	0.000144485	1.32e-05	TRUE	2.22e-11	0.00360087	3725.32
8	rs10873298	C	T	chr14:77426525	chr14:76960182	14	77426525	76960182	intron	-	-	-	LINC01629	0.0392207	0.0067748	7.07e-09	0.366	0.0085	0.0053	0.1084	0.3777	3.25e-05	1.54e-06	TRUE	0.000373327	0.00071389	736.428
9	rs11125871	C	T	chr2:61470126	chr2:61242991	2	61470126	61242991	intron	-	-	ENSG00000115464	USP34	0.0392207	0.00675574	6.42e-09	0.605	0.0119	0.0054	0.02935	0.6202	3.27e-05	2.92e-06	TRUE	0.00137358	0.000735213	758.441
10	rs11156751	C	T	chr14:32990437	chr14:32521231	14	32990437	32521231	intron	-	-	ENSG00000151320	AKAP6	0.0676586	0.0072172	6.94e-21	0.285	0.0152	0.0055	0.005849	0.3243	8.52e-05	4.59e-06	TRUE	1.52e-08	0.00186564	1926.76
11	rs11264280	T	C	chr1:154862952	chr1:154890476	1	154862952	154890476	intergenic	-	-	-	KCNN3	0.131028	0.00695194	3.07e-79	0.333	0.019	0.0057	0.0008029	0.3099	0.000344493	6.67e-06	TRUE	3.07e-37	0.00762658	7922.16
12	rs11590635	A	G	chr1:49309764	chr1:48844092	1	49309764	48844092	intron	-	-	ENSG00000186094	AGBL4	0.14842	0.025245	4.12e-09	0.024	0.0244	0.0192	0.2042	0.0234	3.35e-05	9.7e-07	TRUE	0.000125651	0.00103199	1064.91
13	rs11598047	G	A	chr10:105342672	chr10:103582915	10	105342672	103582915	intron	-	-	ENSG00000107954	NEURL1	0.157004	0.00916573	8.95e-66	0.162	0.016	0.0072	0.02593	0.1504	0.00028456	2.97e-06	TRUE	1.22e-33	0.00669282	6945.67
14	rs11658278	T	C	chr17:38031164	chr17:39874911	17	38031164	39874911	intron	-	-	ENSG00000186075	ZPBP2	0.0487902	0.0073642	3.47e-11	0.479	0.0195	0.0051	0.0001264	0.515	4.26e-05	8.78e-06	TRUE	0.00447098	0.00118814	1226.23
15	rs11773845	A	C	chr7:116191301	chr7:116551247	7	116191301	116551247	intron	-	-	ENSG00000105974	CAV1	0.10436	0.00665946	2.39e-55	0.586	0.0203	0.0051	6.3e-05	0.5878	0.000238176	9.51e-06	TRUE	6.54e-23	0.00528441	5476.28
16	rs117984853	T	G	chr6:149399100	chr6:149077964	6	149399100	149077964	downstream	-	-	ENSG00000111962	UST	0.122218	0.0119378	1.34e-24	0.101	0.0114	0.0093	0.2244	0.1056	0.000101668	9.02e-07	TRUE	3.14e-13	0.00271256	2803.8
17	rs12188351	A	G	chr5:168386089	chr5:168959084	5	168386089	168959084	intron	-	-	ENSG00000184347	SLIT3	0.0861777	0.0144583	2.52e-09	0.056	0.0138	0.0109	0.2062	0.0574	3.45e-05	9.62e-07	TRUE	9.55e-05	0.000785199	810.046
18	rs12245149	C	A	chr10:65321147	chr10:63561387	10	65321147	63561387	intron	-	-	ENSG00000165476	REEP3	0.0487902	0.0069107	1.66e-12	0.526	0.0063	0.005	0.2137	0.5409	4.84e-05	9.53e-07	TRUE	1.85e-06	0.00118702	1225.08
19	rs12426679	C	T	chr12:76237987	chr12:75844207	12	76237987	75844207	intron	-	-	-	RP11-114H23.1	0.0392207	0.00670553	4.94e-09	0.472	0.0014	0.0052	0.7897	0.5104	3.32e-05	4.35e-08	TRUE	9.4e-06	0.00076672	790.968
20	rs1278493	G	A	chr3:135814009	chr3:136095167	3	135814009	136095167	intron	-	-	ENSG00000073711	PPP2R3A	0.0392207	0.00681747	8.77e-09	0.436	0.0133	0.0052	0.01107	0.4892	3.21e-05	3.93e-06	TRUE	0.0032826	0.000756531	780.448
21	rs12809354	C	T	chr12:32978437	chr12:32825503	12	32978437	32825503	intron	-	-	ENSG00000057294	PKP2	0.0676586	0.00889855	2.89e-14	0.144	0.002	0.0072	0.7769	0.1418	5.61e-05	4.63e-08	TRUE	6.48e-09	0.00112853	1164.64
22	rs12908004	G	A	chr15:80676925	chr15:80384583	15	80676925	80384583	intron	-	-	-	RP11-210M15.2	0.076961	0.00946033	4.11e-16	0.164	0.0152	0.0069	0.02803	0.166	6.42e-05	2.91e-06	TRUE	4.87e-07	0.00162413	1676.94
23	rs13195459	G	A	chr6:122403559	chr6:122082413	6	122403559	122082413	intergenic	-	-	-	TRMT11	0.0582689	0.006523	4.15e-19	0.638	0.0088	0.0054	0.1029	0.6719	7.74e-05	1.59e-06	TRUE	1.82e-09	0.00156831	1619.21
24	rs133902	T	C	chr22:26164079	chr22:25768112	22	26164079	25768112	splice_region	-	-	ENSG00000133454	MYO18B	0.0392207	0.00640464	9.14e-10	0.427	0.005	0.0052	0.3343	0.4769	3.64e-05	5.55e-07	TRUE	2.46e-05	0.000752737	776.532
25	rs140185678	A	G	chr16:2003016	chr16:1953015	16	2003016	1953015	missense	75	V/A	ENSG00000140986	RPL3L	0.165514	0.0217059	2.43e-14	0.035	0.0572	0.016	0.0003562	0.037	5.64e-05	7.67e-06	TRUE	0.000155286	0.00185053	1911.13
26	rs1458038	T	C	chr4:81164723	chr4:80243569	4	81164723	80243569	intergenic	-	-	-	RP11-576N17.4	0.0392207	0.00651414	1.73e-09	0.309	0.0181	0.0054	0.0008903	0.3153	3.52e-05	6.75e-06	TRUE	0.0078268	0.000656897	677.597
27	rs146518726	A	G	chr1:51535039	chr1:51069367	1	51535039	51069367	intergenic	-	-	-	MIR4421	0.157004	0.0202237	8.27e-15	0.033	0.0753	0.0169	8.63e-06	0.0283	5.85e-05	1.19e-05	TRUE	0.000818546	0.00157322	1624.29
28	rs147301839	C	A	chr15:57924714	chr15:57632516	15	57924714	57632516	missense	254	Q/P	ENSG00000137878	GCOM1	0.329304	0.0517226	1.93e-10	0.007	0.114	0.0486	0.01895	0.0111	3.93e-05	3.3e-06	TRUE	0.00038027	0.00150755	1556.38
29	rs1545300	C	T	chr1:112464004	chr1:111921382	1	112464004	111921382	intron	-	-	ENSG00000171385	KCND3	0.0582689	0.00757806	1.48e-14	0.691	0.0058	0.0059	0.3273	0.7077	5.74e-05	5.8e-07	TRUE	5.47e-08	0.00144991	1496.78
30	rs1563304	T	C	chr17:44874453	chr17:46797087	17	44874453	46797087	intron	-	-	ENSG00000108379	WNT3	0.0676586	0.00966532	2.56e-12	0.178	0.0158	0.0077	0.039	0.1605	4.75e-05	2.53e-06	TRUE	2.31e-05	0.00133958	1382.74
31	rs17005647	T	C	chr3:69406181	chr3:69357030	3	69406181	69357030	intron	-	-	ENSG00000114541	FRMD4B	0.0392207	0.00659283	2.7e-09	0.364	0.013	0.0053	0.01326	0.3905	3.43e-05	3.61e-06	TRUE	0.00158393	0.000712229	734.713
32	rs17380837	C	T	chr12:26345526	chr12:26192593	12	26345526	26192593	intron	-	-	ENSG00000123096	SSPN	0.0487902	0.00705938	4.8e-12	0.693	-0.0044	0.0054	0.4184	0.6874	4.63e-05	3.99e-07	TRUE	8.31e-07	0.0010129	1045.19
33	rs2031522	A	G	chr6:87821501	chr6:87111783	6	87821501	87111783	intergenic	-	-	-	RP11-374I15.1	0.0392207	0.00611965	1.46e-10	0.624	0.0165	0.0051	0.00129	0.6156	3.98e-05	6.28e-06	TRUE	0.002393	0.000721827	744.622
34	rs2040862	T	C	chr5:137419989	chr5:138084300	5	137419989	138084300	intron	-	-	ENSG00000061492	WNT8A	0.10436	0.00836833	1.08e-35	0.178	0.0219	0.0071	0.001954	0.1795	0.000150847	5.71e-06	TRUE	2.93e-15	0.00318706	3295.83
35	rs2274115	G	A	chr9:139094773	chr9:136202927	9	139094773	136202927	intron	-	-	ENSG00000107187	LHX3	0.0487902	0.0076389	1.69e-10	0.7	0.0214	0.0056	0.0001263	0.6758	3.96e-05	8.77e-06	TRUE	0.00788586	0.000999802	1031.66
36	rs2288327	G	A	chr2:179411665	chr2:178546938	2	179411665	178546938	intron	-	-	ENSG00000155657	TTN	0.0953102	0.00925596	7.26e-25	0.156	-0.0079	0.0063	0.2127	0.2659	0.000102849	9.44e-07	TRUE	2.53e-13	0.00239208	2471.75
37	rs2738413	A	G	chr14:64679960	chr14:64213242	14	64679960	64213242	intron	-	-	ENSG00000054654	SYNE2	0.076961	0.00661113	2.55e-31	0.495	0.0049	0.0051	0.3328	0.4549	0.000131445	5.54e-07	TRUE	1.18e-17	0.0029612	3061.58
38	rs2834618	T	G	chr21:36119111	chr21:34746814	21	36119111	34746814	intron	-	-	-	LINC01426	0.0953102	0.011304	3.41e-17	0.894	0.0288	0.0084	0.0005561	0.8926	6.9e-05	7.06e-06	TRUE	6.59e-06	0.00172168	1777.83
39	rs28387148	T	C	chr2:127433465	chr2:126675889	2	127433465	126675889	intron	-	-	ENSG00000136732	GYPC	0.076961	0.011772	6.25e-11	0.105	0.0244	0.0092	0.008096	0.0997	4.15e-05	4.22e-06	TRUE	0.000468415	0.00111323	1148.83
40	rs284277	C	A	chr1:10790797	chr1:10730740	1	10790797	10730740	intron	-	-	ENSG00000130940	CASZ1	0.0392207	0.00645679	1.25e-09	0.383	0.0197	0.0053	0.0001866	0.4367	3.58e-05	8.3e-06	TRUE	0.0132967	0.000727018	749.98
41	rs2860482	A	C	chr12:57105938	chr12:56712154	12	57105938	56712154	downstream	-	-	ENSG00000196531	NACA	0.0582689	0.00820227	1.21e-12	0.274	0.0154	0.0058	0.007711	0.2611	4.9e-05	4.23e-06	TRUE	8.1e-05	0.0013508	1394.33
42	rs2885697	G	T	chr1:41544279	chr1:41078607	1	41544279	41078607	intron	-	-	ENSG00000010803	SCMH1	0.0392207	0.00622068	2.88e-10	0.352	0.003	0.0053	0.5658	0.3303	3.86e-05	1.92e-07	TRUE	4.12e-06	0.000701744	723.889
43	rs337705	G	T	chr5:113737062	chr5:114401365	5	113737062	114401365	intron	-	-	ENSG00000080709	KCNN2	0.0582689	0.00706608	1.63e-16	0.375	-0.0009	0.0055	0.8712	0.3898	6.6e-05	1.61e-08	TRUE	1.77e-10	0.00159153	1643.22
44	rs34080181	G	A	chr3:66454191	chr3:66403767	3	66454191	66403767	intron	-	-	ENSG00000144749	LRIG1	0.0487902	0.00758817	1.28e-10	0.621	0.0052	0.0054	0.3336	0.6566	4.01e-05	5.57e-07	TRUE	8.28e-06	0.00112053	1156.38
45	rs34969716	A	G	chr6:18210109	chr6:18209878	6	18210109	18209878	intron	-	-	ENSG00000165097	KDM1B	0.0676586	0.00748598	1.59e-19	0.305	0.0082	0.0057	0.155	0.3103	7.92e-05	1.24e-06	TRUE	5.18e-10	0.00194071	2004.44
46	rs35569628	T	C	chr13:113872712	chr13:113218398	13	113872712	113218398	intron	-	-	ENSG00000139842	CUL4A	0.0487902	0.00859572	1.38e-08	0.777	0.0122	0.0058	0.03427	0.7145	3.13e-05	2.66e-06	TRUE	0.00157549	0.000824936	851.075
47	rs35620480	C	A	chr8:11499908	chr8:11642399	8	11499908	11642399	intergenic	-	-	-	GATA4	0.0582689	0.00997382	5.15e-09	0.157	0.0228	0.0078	0.003348	0.1509	3.31e-05	5.13e-06	TRUE	0.00536681	0.000898734	927.279
48	rs3820888	C	T	chr2:201180023	chr2:200315300	2	201180023	200315300	intron	-	-	ENSG00000196141	SPATS2L	0.0676586	0.00670146	5.75e-24	0.392	0.0273	0.0052	1.22e-07	0.4376	9.89e-05	1.65e-05	TRUE	2.75e-06	0.00218206	2254.26
49	rs4073778	A	C	chr1:116297758	chr1:115755137	1	116297758	115755137	intron	-	-	ENSG00000118729	CASQ2	0.0487902	0.00675156	4.96e-13	0.564	-0.0022	0.0052	0.6634	0.5245	5.07e-05	1.07e-07	TRUE	6.03e-08	0.00117074	1208.25
50	rs422068	C	T	chr14:23864804	chr14:23395595	14	23864804	23395595	intron	-	-	ENSG00000197616	MYH6	0.0392207	0.00626623	3.87e-10	0.349	-0.0078	0.0055	0.1541	0.3352	3.8e-05	1.21e-06	TRUE	5.29e-05	0.000698984	721.041
51	rs464901	T	C	chr22:18597502	chr22:18114735	22	18597502	18114735	intron	-	-	ENSG00000183785	TUBA8	0.0487902	0.0068994	1.53e-12	0.665	0.0107	0.0054	0.04958	0.6601	4.85e-05	2.36e-06	TRUE	1.47e-05	0.00106062	1094.49
52	rs4951258	A	G	chr1:205691316	chr1:205722188	1	205691316	205722188	intron	-	-	ENSG00000069275	NUCKS1	0.0392207	0.00699967	2.1e-08	0.416	0.01	0.0051	0.05163	0.3789	3.05e-05	2.31e-06	TRUE	0.00141613	0.000747424	771.047
53	rs4963776	G	T	chr12:24779491	chr12:24626557	12	24779491	24626557	intergenic	-	-	-	RP11-615I16.1	0.0953102	0.00913945	1.84e-25	0.818	0.0086	0.0069	0.2136	0.8372	0.000105488	9.33e-07	TRUE	1.13e-13	0.00270479	2795.75
54	rs55734480	A	G	chr7:14372009	chr7:14332384	7	14372009	14332384	intron	-	-	ENSG00000136267	DGKB	0.0582689	0.00829909	2.2e-12	0.249	0.0207	0.0059	0.0004345	0.2599	4.78e-05	7.39e-06	TRUE	0.000811823	0.00126982	1310.64
55	rs55985730	G	T	chr7:128417044	chr7:128776990	7	128417044	128776990	upstream	-	-	ENSG00000128617	OPN1SW	0.0861777	0.0147577	5.24e-09	0.06	0.0156	0.0115	0.177	0.0657	3.31e-05	1.1e-06	TRUE	0.000176373	0.00083772	864.274
56	rs56181519	C	T	chr2:175555714	chr2:174690986	2	175555714	174690986	intron	-	-	-	AC018890.6	0.0676586	0.00784535	6.46e-18	0.732	0.0017	0.0061	0.7798	0.7401	7.21e-05	4.66e-08	TRUE	3.96e-11	0.00179607	1854.78
57	rs56201652	G	A	chr7:92278116	chr7:92648802	7	92278116	92648802	intron	-	-	ENSG00000105810	CDK6	0.0487902	0.00691702	1.74e-12	0.733	0.0258	0.006	1.59e-05	0.7285	4.83e-05	1.11e-05	TRUE	0.00391562	0.000931772	961.398
58	rs60902112	T	C	chr3:194800853	chr3:195080124	3	194800853	195080124	intron	-	-	ENSG00000173950	XXYLT1	0.0487902	0.0086536	1.72e-08	0.226	0.0097	0.0059	0.09843	0.2964	3.08e-05	1.62e-06	TRUE	0.000638729	0.000832806	859.2
59	rs62521286	G	A	chr8:124551975	chr8:123539735	8	124551975	123539735	intron	-	-	ENSG00000156804	FBXO32	0.122218	0.0136954	4.5e-19	0.066	0.01	0.0108	0.3535	0.0673	7.72e-05	5.15e-07	TRUE	1.19e-10	0.00184157	1901.86
60	rs6462079	A	G	chr7:28415827	chr7:28376208	7	28415827	28376208	intron	-	-	ENSG00000146592	CREB5	0.0487902	0.00795936	8.79e-10	0.721	0.0061	0.0064	0.3368	0.7568	3.65e-05	5.45e-07	TRUE	2.35e-05	0.00095771	988.186
61	rs6560886	C	T	chr12:133150210	chr12:132573624	12	133150210	132573624	intron	-	-	ENSG00000112787	FBRSL1	0.0487902	0.00861622	1.49e-08	0.788	-0.0255	0.0072	0.0003869	0.8135	3.11e-05	7.53e-06	TRUE	0.0237887	0.000795347	820.523
62	rs6580277	G	A	chr5:142818123	chr5:143438558	5	142818123	143438558	upstream	-	-	ENSG00000113580	NR3C1	0.0676586	0.00794432	1.64e-17	0.237	0.0292	0.0064	4.54e-06	0.2202	7.04e-05	1.25e-05	TRUE	0.000107799	0.00165558	1709.46
63	rs6596717	C	A	chr5:106427609	chr5:107091908	5	106427609	107091908	intergenic	-	-	-	RP11-231G15.1	0.0392207	0.00661217	3e-09	0.395	-0.0005	0.0053	0.9283	0.3663	3.41e-05	5.34e-09	TRUE	4.16e-06	0.000735213	758.441
64	rs6747542	T	C	chr2:70106832	chr2:69879700	2	70106832	69879700	3_prime_UTR	-	-	ENSG00000087338	GMCL1	0.0582689	0.00702552	1.1e-16	0.536	0.0146	0.005	0.003797	0.4941	6.67e-05	5.12e-06	TRUE	2.44e-06	0.00168883	1743.85
65	rs6771054	T	C	chr3:89489529	chr3:89440379	3	89489529	89440379	intron	-	-	ENSG00000044524	EPHA3	0.0487902	0.00730622	2.42e-11	0.596	0.0041	0.0053	0.4318	0.5861	4.33e-05	3.59e-07	TRUE	1.84e-06	0.00114636	1183.07
66	rs6829664	G	A	chr4:114448656	chr4:113527500	4	114448656	113527500	intron	-	-	ENSG00000145349	CAMK2D	0.0582689	0.00792331	1.92e-13	0.262	0.0249	0.006	3.54e-05	0.2467	5.25e-05	1.03e-05	TRUE	0.00131003	0.00131299	1355.25
67	rs6891790	G	T	chr5:172670745	chr5:173243742	5	172670745	173243742	intergenic	-	-	-	HMP19	0.076961	0.00796834	4.53e-22	0.717	0.0195	0.0055	0.0003756	0.6294	9.05e-05	7.55e-06	TRUE	6.72e-08	0.00240368	2483.77
68	rs6994744	C	A	chr8:141740868	chr8:140730769	8	141740868	140730769	intron	-	-	ENSG00000169398	PTK2	0.0392207	0.006435	1.09e-09	0.495	0.0077	0.0051	0.131	0.5455	3.6e-05	1.37e-06	TRUE	0.000114968	0.000769055	793.378
69	rs7096385	T	C	chr10:69664881	chr10:67905124	10	69664881	67905124	intron	-	-	ENSG00000096717	SIRT1	0.0676586	0.0124009	4.87e-08	0.092	-0.0006	0.008	0.9369	0.1673	2.89e-05	3.38e-09	TRUE	2.22e-05	0.000764804	788.99
70	rs71454237	G	A	chr12:70013415	chr12:69619635	12	70013415	69619635	intergenic	-	-	-	LRRC10	0.0582689	0.00791261	1.78e-13	0.791	0.0042	0.0063	0.5034	0.7968	5.26e-05	2.67e-07	TRUE	7.64e-08	0.0011226	1158.52
71	rs7170477	A	G	chr15:64103777	chr15:63811578	15	64103777	63811578	intron	-	-	ENSG00000103657	HERC1	0.0392207	0.00719365	4.98e-08	0.304	0.0054	0.0058	0.3542	0.3202	2.88e-05	5.2e-07	TRUE	0.000207829	0.000650944	671.453
72	rs7225165	G	A	chr17:1309850	chr17:1406556	17	1309850	1406556	intergenic	-	-	-	YWHAE	0.0676586	0.0114272	3.2e-09	0.887	0.0391	0.008	1.09e-06	0.8819	3.4e-05	1.43e-05	TRUE	0.102818	0.000917653	946.817
73	rs72926475	G	A	chr2:86594487	chr2:86367364	2	86594487	86367364	downstream	-	-	ENSG00000207468	SNORA19	0.0676586	0.0101269	2.37e-11	0.877	0.0049	0.0082	0.5487	0.8748	4.33e-05	2.14e-07	TRUE	1.05e-06	0.000987601	1019.06
74	rs73041705	T	C	chr3:24463235	chr3:24421744	3	24463235	24421744	intron	-	-	ENSG00000151090	THRB	0.0487902	0.00807852	1.55e-09	0.702	0.0026	0.0055	0.6414	0.7099	3.54e-05	1.34e-07	TRUE	8.42e-06	0.000995974	1027.71
75	rs73241997	T	C	chr14:35173775	chr14:34704569	14	35173775	34704569	downstream	-	-	ENSG00000165410	CFL2	0.076961	0.00975012	2.94e-15	0.142	0.0074	0.0069	0.282	0.1743	6.04e-05	6.91e-07	TRUE	3.02e-08	0.00144327	1489.92
76	rs73366713	G	A	chr6:16415751	chr6:16415520	6	16415751	16415520	intron	-	-	ENSG00000124788	ATXN1	0.10436	0.00999058	1.53e-25	0.86	0.0111	0.008	0.1682	0.8692	0.00010584	1.16e-06	TRUE	1.96e-13	0.00262256	2710.53
77	rs74022964	T	C	chr15:73677264	chr15:73384923	15	73677264	73384923	intergenic	-	-	-	HCN4	0.113329	0.00902309	3.51e-36	0.157	-0.0125	0.007	0.07319	0.172	0.000153008	1.91e-06	TRUE	1.84e-18	0.00339967	3516.45
78	rs74884082	C	T	chr14:73249419	chr14:72782711	14	73249419	72782711	intron	-	-	ENSG00000205683	DPF3	0.0487902	0.00777437	3.48e-10	0.75	0.008	0.006	0.1815	0.7657	3.82e-05	1.07e-06	TRUE	3.99e-05	0.00089268	921.027
79	rs7508	A	G	chr8:17913970	chr8:18056461	8	17913970	18056461	3_prime_UTR	-	-	ENSG00000104763	ASAH1	0.0676586	0.00710515	1.69e-21	0.711	0.0094	0.0055	0.09068	0.6916	8.8e-05	1.75e-06	TRUE	1.3e-10	0.00188124	1942.9
80	rs7529220	C	T	chr1:22282619	chr1:21956126	1	22282619	21956126	intron	-	-	-	RP11-26H16.4	0.0582689	0.00915796	1.98e-10	0.847	-0.0214	0.0065	0.001032	0.7888	3.93e-05	6.51e-06	TRUE	0.00302788	0.000879992	907.924
81	rs7578393	T	C	chr2:26165528	chr2:25942659	2	26165528	25942659	intron	-	-	ENSG00000084731	KIF3C	0.0582689	0.0083148	2.42e-12	0.796	0.0085	0.0063	0.1745	0.699	4.76e-05	1.09e-06	TRUE	2.96e-06	0.00110267	1137.93
82	rs76097649	A	G	chr11:128764570	chr11:128894675	11	128764570	128894675	intron	-	-	ENSG00000120457	KCNJ5	0.113329	0.0121708	1.26e-20	0.093	0.0052	0.0094	0.5812	0.0871	8.41e-05	1.84e-07	TRUE	3.04e-12	0.00216671	2238.36
83	rs7612445	T	G	chr3:179172979	chr3:179455191	3	179172979	179455191	upstream	-	-	ENSG00000114450	GNB4	0.0487902	0.00833495	4.81e-09	0.188	0.0081	0.0066	0.2175	0.1925	3.32e-05	9.04e-07	TRUE	0.000122173	0.000726789	749.744
84	rs7650482	G	A	chr3:12841804	chr3:12800305	3	12841804	12800305	intron	-	-	ENSG00000144712	CAND2	0.0676586	0.00662686	1.79e-24	0.64	0.0277	0.0053	1.61e-07	0.5936	0.000101111	1.64e-05	TRUE	1.65e-06	0.0021094	2179.04
85	rs7789146	G	A	chr7:150661409	chr7:150964321	7	150661409	150964321	intron	-	-	ENSG00000055118	KCNH2	0.0582689	0.00869973	2.12e-11	0.821	0.0299	0.0061	1.11e-06	0.7751	4.35e-05	1.44e-05	TRUE	0.0255349	0.00099793	1029.73
86	rs7834729	G	T	chr8:21821778	chr8:21964267	8	21821778	21964267	intron	-	-	ENSG00000130227	XPO7	0.0676586	0.0107866	3.55e-10	0.885	0.0073	0.0078	0.3471	0.8552	3.82e-05	5.26e-07	TRUE	1.35e-05	0.000931789	961.416
87	rs79187193	G	A	chr1:147255831	chr1:147783720	1	147255831	147783720	intron	-	-	-	RP11-433J22.3	0.113329	0.0149274	3.15e-14	0.943	0.0159	0.012	0.185	0.944	5.59e-05	1.05e-06	TRUE	2.64e-07	0.00138069	1425.23
88	rs8088085	A	C	chr18:48708548	chr18:51182178	18	48708548	51182178	intron	-	-	ENSG00000176624	MEX3C	0.0392207	0.00718488	4.79e-08	0.535	0.0049	0.0052	0.34	0.5789	2.89e-05	5.33e-07	TRUE	0.000209262	0.000765363	789.567
89	rs883079	T	C	chr12:114793240	chr12:114355435	12	114793240	114355435	3_prime_UTR	-	-	ENSG00000089225	TBX5	0.0953102	0.00717439	2.84e-40	0.707	0.0107	0.0054	0.04749	0.6563	0.000171177	2.36e-06	TRUE	3.1e-20	0.00376353	3894.23
90	rs9506925	T	C	chr13:23368943	chr13:22794804	13	23368943	22794804	intergenic	-	-	-	SNORD36	0.0487902	0.00820292	2.72e-09	0.267	0.0112	0.0063	0.07414	0.2545	3.43e-05	1.9e-06	TRUE	0.000349709	0.000931772	961.398
91	rs9899183	T	C	chr17:7452977	chr17:7549660	17	7452977	7549660	intron	-	-	ENSG00000248871	TNFSF12-TNFSF13	0.0487902	0.00813653	2.02e-09	0.714	0.0084	0.0061	0.169	0.7394	3.49e-05	1.14e-06	TRUE	0.000112784	0.000972207	1003.16
92	rs9953366	C	T	chr18:46474192	chr18:48947822	18	46474192	48947822	intron	-	-	ENSG00000101665	SMAD7	0.0487902	0.00726094	1.82e-11	0.663	0.0217	0.0054	5.37e-05	0.6338	4.38e-05	9.7e-06	TRUE	0.00516831	0.00106375	1097.71
SNP = single nucleotide polymorphism, hg19_coordinates=the hg19 chromosome position for the input SNP; hg38_coordinates=the hg38 chromosome position for the input SNP; chr: the chromosome where the input SNP is located; pos_hg19=the hg19 position for the input SNP; pos_hg38=the hg38 position for the input SNP; consequence=the consequence of the SNP from VEP; protein_position=the position of the S…

## Sheet: S3
Supplementary Table S3 Characteristics of 22 index SNPs represented genetically predicted heart failure.
No.	SNP	effect allele	other allele	SNP information										exposure				outcome				Steiger filtering				F-Statistic
				hg19_coordinates	hg38_coordinates	chr	pos_hg19	pos_hg38	consequence	protein_position	amino_acids	ensembl	hgnc	beta	se	pval	eaf	beta	se	pval	eaf	rsq_exposure	rsq_outcome	steiger_direction	steiger_pval	R square	F-Statistic
1	rs10774624	A	G	chr12:111833788	chr12:111395984	12	111833788	111395984	intron	-	-	-	RP3-473L9.4	-0.0418	0.0056	8.38e-14	0.5505	-0.0035	0.0069	0.6158	0.5378	3.35e-05	2.5e-07	TRUE	2.48e-05	0.000864708	1441.4
2	rs117540300	A	C	chr7:143813353	chr7:144116260	7	143813353	144116260	downstream	-	-	ENSG00000239981	OR2A15P	0.0998	0.0175	1.18e-08	0.0304	0.0354	0.0263	0.1787	0.0212	1.95e-05	1.76e-06	TRUE	0.0135763	0.000587161	978.479
3	rs1539952	A	G	chr18:57766512	chr18:60099280	18	57766512	60099280	intergenic	-	-	-	RP11-795H16.3	-0.0337	0.006	1.95e-08	0.7716	-0.0057	0.0076	0.4515	0.745	1.89e-05	5.46e-07	TRUE	0.00393388	0.000400293	666.947
4	rs1712355	T	G	chr14:35347512	chr14:34878306	14	35347512	34878306	upstream	-	-	ENSG00000198604	BAZ1A	0.0281	0.0051	3.59e-08	0.5361	-0.0055	0.0066	0.4087	0.4872	1.82e-05	6.74e-07	TRUE	0.00592599	0.000392747	654.369
5	rs1757223	A	G	chr10:18514999	chr10:18226070	10	18514999	18226070	intron	-	-	ENSG00000165995	CACNB2	-0.033	0.0059	2.23e-08	0.6722	-0.0121	0.0079	0.125	0.7599	1.88e-05	2.28e-06	TRUE	0.0241581	0.000479916	799.674
6	rs1788826	A	G	chr18:21154024	chr18:23574060	18	21154024	23574060	intron	-	-	ENSG00000141458	NPC1	-0.0319	0.0056	1.22e-08	0.657	-0.0254	0.007	0.0002624	0.6339	1.95e-05	1.28e-05	TRUE	0.502607	0.000458639	764.204
7	rs1997997	A	G	chr1:61886046	chr1:61420374	1	61886046	61420374	intron	-	-	ENSG00000162599	NFIA	0.0362	0.0066	4.14e-08	0.5052	0.0023	0.0073	0.7581	0.5259	1.81e-05	9.63e-08	TRUE	0.001668	0.000655149	1091.85
8	rs216193	A	G	chr17:2203453	chr17:2300159	17	2203453	2300159	synonymous	198	A	ENSG00000070366	SMG6	0.0321	0.0052	6.7e-10	0.3763	0.0314	0.0068	4.26e-06	0.3934	2.29e-05	2.07e-05	TRUE	0.851047	0.000483671	805.934
9	rs28579893	A	G	chr1:16347534	chr1:16021039	1	16347534	16021039	upstream	-	-	ENSG00000186510	CLCNKA	-0.0337	0.0058	6.23e-09	0.3047	0.0089	0.0071	0.211	0.3341	2.03e-05	1.52e-06	TRUE	0.00912184	0.00048121	801.831
10	rs34728432	A	G	chr18:31255918	chr18:33675954	18	31255918	33675954	intron	-	-	ENSG00000141431	ASXL3	-0.0305	0.0055	2.93e-08	0.5211	-0.0084	0.0074	0.2555	0.5593	1.85e-05	1.25e-06	TRUE	0.0111899	0.000464297	773.636
11	rs35432	T	C	chr12:115555530	chr12:115117725	12	115555530	115117725	intergenic	-	-	-	RP11-25E2.1	-0.0306	0.0052	3.99e-09	0.3693	-0.0158	0.0069	0.02178	0.4003	2.08e-05	5.09e-06	TRUE	0.0659302	0.000436189	726.781
12	rs361894	T	C	chr22:22876938	-	22	22876938	-	upstream	-	-	ENSG00000169548	ZNF280A	-0.1375	0.0236	5.67e-09	0.1987	0.0228	0.0165	0.1658	0.1305	2.04e-05	1.85e-06	TRUE	0.0118536	0.00602044	10087.7
13	rs362079	A	G	chr22:22875565	-	22	22875565	-	upstream	-	-	ENSG00000169548	ZNF280A	-0.1686	0.0299	1.71e-08	0.1028	0.0023	0.0203	0.9094	0.0839	1.91e-05	1.25e-08	TRUE	0.00068	0.00524358	8779.1
14	rs4713999	A	G	chr6:36633069	chr6:36665292	6	36633069	36665292	intergenic	-	-	-	TBC1D22B	-0.0539	0.0053	2.7e-24	0.3342	-0.031	0.007	9.66e-06	0.3458	6.21e-05	1.9e-05	TRUE	0.0049911	0.00129288	2156.05
15	rs4832298	T	C	chr2:86764004	chr2:86536881	2	86764004	86536881	intron	-	-	ENSG00000249884	RNF103-CHMP3	-0.035	0.0062	1.65e-08	0.7007	-0.0282	0.0072	7.89e-05	0.6733	1.91e-05	1.49e-05	TRUE	0.680118	0.000513813	856.184
16	rs55730499	T	C	chr6:161005610	chr6:160584578	6	161005610	160584578	intron	-	-	ENSG00000198670	LPA	0.0932	0.0113	1.61e-16	0.064	0.0578	0.0139	3.45e-05	0.0727	4.08e-05	1.68e-05	TRUE	0.0670033	0.00104068	1735.04
17	rs56094641	A	G	chr16:53806453	chr16:53772541	16	53806453	53772541	intron	-	-	ENSG00000140718	FTO	-0.0527	0.0053	2.69e-23	0.611	-0.0291	0.0067	1.53e-05	0.5861	5.94e-05	1.83e-05	TRUE	0.00624458	0.00132021	2201.68
18	rs600038	T	C	chr9:136151806	chr9:133276354	9	136151806	133276354	upstream	-	-	ENSG00000175164	ABO	-0.0503	0.006	5.14e-17	0.7808	-0.0293	0.0082	0.0003358	0.791	4.22e-05	1.24e-05	TRUE	0.0175343	0.000866057	1443.65
19	rs73139123	T	C	chr2:630075	chr2:630075	2	630075	630075	intergenic	-	-	-	TMEM18	0.0388	0.0069	1.87e-08	0.8362	0.0372	0.0089	2.77e-05	0.8059	1.9e-05	1.69e-05	TRUE	0.847788	0.000412399	687.125
20	rs7605601	T	G	chr2:37147975	chr2:36920832	2	37147975	36920832	intron	-	-	ENSG00000115808	STRN	0.0311	0.005	4.97e-10	0.4954	0.0208	0.0067	0.001817	0.5389	2.32e-05	9.35e-06	TRUE	0.159707	0.000483564	805.755
21	rs7936836	A	C	chr11:43633645	chr11:43612095	11	43633645	43612095	intron	-	-	-	RP11-472I20.4	-0.0312	0.0055	1.41e-08	0.4129	-0.0129	0.0068	0.05888	0.4131	1.93e-05	3.49e-06	TRUE	0.0437359	0.00047195	786.394
22	rs9361413	A	G	chr6:79345249	chr6:78635532	6	79345249	78635532	intergenic	-	-	-	RP11-207F8.1	-0.0308	0.0053	6.2e-09	0.6718	-0.0266	0.0071	0.0001835	0.6799	2.03e-05	1.36e-05	TRUE	0.51646	0.000418321	696.997
SNP = single nucleotide polymorphism, hg19_coordinates=the hg19 chromosome position for the input SNP; hg38_coordinates=the hg38 chromosome position for the input SNP; chr: the chromosome where the input SNP is located; pos_hg19=the hg19 position for the input SNP; pos_hg38=the hg38 position for the input SNP; consequence=the consequence of the SNP from VEP; protein_position=the position of the S…

## Sheet: S4
Supplementary Table S4. Index SNPs significantly associated with potential confounders. Sources of GWAS summary statistics of potential confounders were reported in Supplementary Table S1.
Trait	Confounder	SNP Leaved	Chromosome	Position	Beta(trait)	P-value(trait)	P-value(confounder)	Beta(confounder)
HF	Type 2 diabetes	rs10938398	4	45186139	0.0376	1.67e-13	4e-12	0.021
HF	Coronary artery disease	rs10938398	4	45186139	0.0376	1.67e-13	5e-08	-1.68194
HF	Coronary artery disease	rs7859727	9	22102165	0.0431	6.7e-18	1e-06	-1.12494
HF	Blood pressure	rs17617337	10	121426884	-0.0406	1.36e-09	3e-09	-0.764472

## Sheet: S5
Supplementary Table S5. Details for Mendelian randomization studies with initial instrument variables selection.
exposure	outcome	method	nsnp	beta	se	p	or
AF	HF	MR Egger	92	0.107261	0.0478223	0.0273582	1.11322
AF	HF	Weighted median	92	0.140224	0.0178796	4.41011e-15	1.15053
AF	HF	Inverse variance weighted	92	0.165214	0.0171757	6.64232e-22	1.17965
AF	HF	MR-PRESSO	87	0.183047	0.0149117	1.3267e-20	1.20087
HF	AF	MR Egger	22	0.06755	0.178699	0.709406	1.06988
HF	AF	Weighted median	22	0.378707	0.0771793	9.25534e-07	1.46039
HF	AF	Inverse variance weighted	22	0.361166	0.07955	5.62219e-06	1.435
AF	HF	MR-PRESSO	21	0.421166	0.0751012	1.72803e-05	1.52374
se = standard error, or=odds radio

## Sheet: S6
Supplementary Table S6. Details for Mendelian randomization studies with tightened instrument variables selection.
exposure	outcome	method	nsnp	beta	se	p	or
AF	HF	MR Egger	29	-0.00143583	0.0857579	0.986765	0.998565
AF	HF	Weighted median	29	0.124227	0.0218089	1.22556e-08	1.13227
AF	HF	Inverse variance weighted	29	0.142985	0.0240478	2.75013e-09	1.15371
AF	HF	MR-PRESSO	25	0.149027	0.0189295	4.18677e-08	1.1607
HF	AF	MR Egger	4	0.683658	0.354063	0.193242	1.98111
HF	AF	Weighted median	4	0.576558	0.0855686	1.60625e-11	1.7799
HF	AF	Inverse variance weighted	4	0.579465	0.070058	1.32591e-16	1.78508
HF	AF	MR-PRESSO*	NA	NA	NA	NA	NA
se = standard error, or=odds radio
*MR-PRESSO was not available there, as the MR-PRESSO global test did not identify significant outliers in the genetic instrument, and no correction was necessary.
